# Supplementary material for: Lingonberry (Vaccinium vitis-idaea L.) Skin Extract Prevents Weight Gain and Hyperglycemia in High-Fat Diet-Induced Model of Obesity in Mice
Source: Nutrients. 2024 Jul 2;16(13):2107. doi: 10.3390/nu16132107 (PMC11243352; doi:10.3390/nu16132107)
Supplement: Supplementary file 1 [file nutrients-16-02107-s001.zip]

Archive with 1 entries (1 files):
- nutrients-2994018-supplementary.pdf
